# Supplementary material for: The protein aggregation inhibitor YAT2150 has potent antimalarial activity in Plasmodium falciparum in vitro cultures
Source: BMC Biol. 2022 Oct 22;20:197. doi: 10.1186/s12915-022-01374-4 (PMC9587658; doi:10.1186/s12915-022-01374-4)
Supplement: Supplementary file 2 — Additional file 2. Individual data values. [file 12915_2022_1374_MOESM2_ESM.xlsx]

## Sheet: Hoja1
Peptides in this supplementary file are named as follows:
1.1	TAT-LQSNIG
1.2	TAT-NVNIYN
1.3	TAT-NFNNIYH
1.4	TAT-NNFYYNN
1.5	TAT-LISFIL
1.6	TAT-LYWIYY
TP2.1	TP2-LQSNIG
TP2.2	TP2-NVNIYN
TP2.3	TP2-NFNNIYH
TP2.4	TP2-NNFYYNN
TP2.5	TP2-LISFIL
TP2.6	TP2-LYWIYY
LMWP1	LMWP-LQSNIG
LMWP2	LMWP-NVNIYN
LMWP3	LMWP-NFNNIYH
LMWP4	LMWP-NNFYYNN
LMWP5	LMWP-LISFIL
LMWP6	LMWP-LYWIYY

## Sheet: Fig.1A
N	LQSNIG	NVNIYN	NFNNIYH	NNFYYNN	LISFIL	LYWIYY	TAT	TAT1	TAT2	TAT3	TAT4	TAT5	TAT6	TP2.1	TP2.2	TP2.3	TP2.4	TP2.5	TP2.6	LMWP 1	LMWP 2	LMWP 3	LMWP 4	LMWP 5	LMWP 6	LMWP alone	TP2 alone
1	-107.333	-670.333	505.667	1142.67	1386.67	-265.333	-1052.33	-107.333	-69.3333	-63.3333	356.667	60.6667	240.667	148.667	182.667	196.667	590.667	66.6667	239.667	501.667	490.333	568.667	436.667	201.667	170.333	121.333	89.3333
2	525.667	74.6667	1172.67	1222.67	-162.333	-239.333	1121.67	-48.3333	34.6667	-0.333333	-65.3333	69.6667	276.667	151.667	130.667	325.667	657.667	94.6667	246.667	433.667	449.333	693.667	443.667	209.667	203.333	125.333	85.3333
3	841.667	107.667	1206.67	1251.67	-274.333	-526.333	270.667	-37.3333	-56.3333	-49.3333	-48.3333	70.6667	379.667	150.667	123.667	309.667	647.667	77.6667	256.667	496.667	415.333	610.667	522.667	230.667	212.333	175.333	127.333
4	676.667	892.667	1075.67	537.667	1561.67	14.6667	48.6667	84	-34	218	127	295	181	284	116	152	603	160	840	430.667	540.667	456.667	752.667	477.667	444.667	144.667	111.667
5	401.667	502.667	-184.333	1013.67	730.667	842.667	-1351.33	100	326	4	211	131	272	180	96	186	374	193	1003	446.667	567.667	455.667	560.667	487.667	490.667	192.667	286.667
6	2789.67	1064.67	1211.67	320.667	1365.67	683.667	483.667	28	-42	12	191	477	57	273	71	131	623	336	956	558.667	1074.67	481.667	561.667	444.667	406.667	199.667	224.667
7	-944.333	2308.67	1085.67	330.667	1504.67	845.667	-305.333	-26	38	82	-27	291	292	38	135	263	1202	-18	921	405.667	584.667	496.667	499.667	522.667	470.667	339.667	163.667
8	621.667	2502.67	444.667	643.667	593.667	2140.67	162.667	196	23	74	3	481	-123	33	101	411	538	-82	900	477.667	546.667	486.667	765.667	569.667	392.667	143.667	115.667
9	-1615.33	702.667	1071.67	513.667	748.667	440.667	-1076.33	50	77	-48	70	557	0	259	136	254	444	-47	954	505.667	569.667	962.667	593.667	472.667	417.667	198.667	13.6667
Average	354.444	831.778	843.333	775.222	828.333	437.444	-188.667	26.5556	33	25.4444	90.8889	270.333	175.111	168.667	121.333	247.667	631.111	86.7778	701.889	473	582.111	579.222	570.778	401.889	356.556	182.333	135.333
SD	1232.61	1031.38	483.481	381.687	694.974	817.923	826.062	87.1369	113.764	83.5372	134.262	186.73	153.848	87.5392	29.5773	85.666	220.9	123.228	323.905	45.186	182.52	155.067	112.195	137.045	117.981	62.6814	76.0955
Standard error	410.869	343.792	161.16	127.229	231.658	272.641	275.354	30.8075	40.2215	29.5349	47.4689	66.019	54.3936	30.9498	10.4571	30.2875	78.1	43.5678	114.518	15.9757	64.5307	54.8245	39.6668	48.4527	41.7127	22.1612	26.9038

## Sheet: Figs. 1C, 1D, Tables 1, S2, S3
%parasitemia	6.9			%parasitemia	7.7		%parasitemia	8.4		%parasitemia	7.8			%parasitemia	8.6		%parasitemia	8.8		%parasitemia	8.3
%fluo parasites	1.44928			%fluo parasites	3.8961		%fluo parasites	2.38095		%fluo parasites	1.28205			%fluo parasites	1.16279		%fluo parasites	1.13636		%fluo parasites	1.20482
								0.436681
%parasitemia	18.8			%parasitemia	15.9		%parasitemia	16.8		%parasitemia	18.1			%parasitemia	18.6		%parasitemia	15.4		%parasitemia	15.1
%fluo parasites	1.06383			%fluo parasites	8.80503		%fluo parasites	5.35714		%fluo parasites	1.65746			%fluo parasites	1.07527		%fluo parasites	1.2987		%fluo parasites	1.3245
								15.9664
2nd Duplicate
%parasitemia	5.6			%parasitemia	5.8		%parasitemia	7.4		%parasitemia	7.4			%parasitemia	7.1		%parasitemia	6.9		%parasitemia	6.7
%fluo parasites				%fluo parasites	1.72414		%fluo parasites	1.35135		%fluo parasites	1.35135			%fluo parasites	1.40845		%fluo parasites	1.44928		%fluo parasites	0
								0.431965
%parasitemia	14.9			%parasitemia	14.1		%parasitemia	13.9		%parasitemia	17.1			%parasitemia	14.6		%parasitemia	13.1		%parasitemia	11.7
%fluo parasites	0.671141			%fluo parasites	9.92908		%fluo parasites	5.7554		%fluo parasites	4.09357			%fluo parasites	1.36986		%fluo parasites	1.52672		%fluo parasites	1.73913
								18.8153
%parasitemia	5.7		%parasitemia	6		%parasitemia	5.6		%parasitemia	6.5		%parasitemia	6.4		%parasitemia	5.8		%parasitemia	6.6		%parasitemia	6.1
%fluo parasites	3.50877		%fluo parasites	6.66667		%fluo parasites	5.35714		%fluo parasites	6.15385		%fluo parasites	6.25		%fluo parasites	5.17241		%fluo parasites	8.19672		%fluo parasites	4.91803
				1.17021			1.27119			0.854701			1.06838			0.42508			0.963597			0.425985
%parasitemia	12.4		%parasitemia	8.9		%parasitemia	8.9		%parasitemia	7.4		%parasitemia	7.6		%parasitemia	8.7		%parasitemia	9.9		%parasitemia	9.3
%fluo parasites	2.41935		%fluo parasites	11.236		%fluo parasites	17.9775		%fluo parasites	16.2162		%fluo parasites	11.7647		%fluo parasites	16.092		%fluo parasites	10		%fluo parasites	11.828
				18.551			27.0033			22.0302			16.5584			31.4348			15.7603			21.1687
Duplicate 2
%parasitemia	7.9		%parasitemia	7		%parasitemia	8.7		%parasitemia	8.8		%parasitemia	9.3		%parasitemia	8.6		%parasitemia	8.6		%parasitemia	8.8
%fluo parasites	1.26582		%fluo parasites	2.85714		%fluo parasites	3.44828		%fluo parasites	2.27273		%fluo parasites	2.15054		%fluo parasites	2.32558		%fluo parasites	4.65116		%fluo parasites	3.40909
				0.967742			0.875274			0.878156			0.661521			0.437637			1.96937			1.09649
%parasitemia	15		%parasitemia	11.8		%parasitemia	13.8		%parasitemia	10.9		%parasitemia	12.9		%parasitemia	13.3		%parasitemia	13.9		%parasitemia	12.6
%fluo parasites	1.33333		%fluo parasites	9.32203		%fluo parasites	14.4928		%fluo parasites	11.0092		%fluo parasites	6.20155		%fluo parasites	13.5338		%fluo parasites	6.47482		%fluo parasites	10.5263
				19.3878			29.1183			22.5589			16.992			31.6032			15.0812			21.8535
RBCs alone				RBCs TP2.1				RBCs TP2.2			RBCs TP2.3			RBCs TP2.4			RBCs TP2.5			RBCs TP2.6			RBCs TP2 alone
				1.8018				0.500501				0.400802			1.1022			0.400802		0.500501			1.50301
gRBCs alone				gRBCs TP2.1			gRBCs TP2.2				gRBCs TP2.3			gRBCs TP2.4			gRBCs TP2.5			gRBCs TP2.6			gRBCs TP2 alone
					11.67			1.40421				15.4463			14.3143		0.400802			1.80905				19.0763
pRBCs (1st duplicate)				pRBCs TP2.1			pRBCs TP2.2				pRBCs TP2.3			pRBCs TP2.4			pRBCs TP2.5			pRBCs TP2.6			pRBCs TP2 alone
%parasitemia:	9.7			%parasitemia:	11.5		%parasitemia:	9.9			%parasitemia:	9.6		%parasitemia:	11.1		%parasitemia:	10.4		%parasitemia:	11.4		%parasitemia:	13.8
%parasites with peptide:		5.43478		%parasites with peptide:		11.3043	%parasites with peptide:		7.07071		%parasites with peptide:		8.33333	%parasites with peptide:		7.20721	%parasites with peptide:		3.84615	%parasites with peptide:		8.77193	%parasites with peptide:		9.42029
					3.27314			1.33185				0.774336			1.79775			0.223464			1.0158			3.59212
pgRBCs (1st duplicate)				pgRBCs TP2.1			pgRBCs TP2.2				pgRBCs TP2.3			pgRBCs TP2.4			pgRBCs TP2.5			pgRBCs TP2.6			pgRBCs TP2 alone
%parasitemia:	14.7			%parasitemia:	15.6		%parasitemia:	17.9			%parasitemia:	20.9		%parasitemia:	14.1		%parasitemia:	18.5		%parasitemia:	20.4		%parasitemia:	19.3
	8.16327			%parasites with peptide:		10.2564	%parasites with peptide:		10.6145		%parasites with peptide:		21.0526	%parasites with peptide:		11.3475	%parasites with peptide:		8.64865	%parasites with peptide:		20.5882	%parasites with peptide:		15.0259
					9.5858			5.84653				20			15			2.08589			5.90452			19.3548
pRBCs (2nd duplicate)				pRBCs TP2.1			pRBCs TP2.2				pRBCs TP2.3			pRBCs TP2.4			pRBCs TP2.5			pRBCs TP2.6			pRBCs TP2 alone
%parasitemia:	5.8			%parasitemia:	4.1		%parasitemia:	5.2			%parasitemia:	4.3		%parasitemia:	4.1		%parasitemia:	3.9		%parasitemia:	5.4		%parasitemia:	5.4
%parasites with peptide:		8.62069		%parasites with peptide:		17.0732	%parasites with peptide:		13.4615		%parasites with peptide:		13.9535	%parasites with peptide:		14.6341	%parasites with peptide:		7.69231	%parasites with peptide:		14.8148	%parasites with peptide:		14.8148
gpRBCs (2nd duplicate)				gpRBCs TP2.1			gpRBCs TP2.2				gpRBCs TP2.3			gpRBCs TP2.4			gpRBCs TP2.5			gpRBCs TP2.6			gpRBCs TP2 alone
%parasitemia:	8.7			%parasitemia:	8.5		%parasitemia:	8.5			%parasitemia:	11.1		%parasitemia:	8.4		%parasitemia:	10.2		%parasitemia:	11.5		%parasitemia:	12.4
%parasites with peptide:		11.4943		%parasites with peptide:		14.1176	%parasites with peptide:		5.88235		%parasites with peptide:		21.6216	%parasites with peptide:		17.8571	%parasites with peptide:		9.80392	%parasites with peptide:		13.913	%parasites with peptide:		20.9677
																				I think that I mixed the FAM (gRBCs and RBCs) samples.
																7.05
																11.6312						6.42	29.595
				28.1846						1.00503
																9.53
																						6.22
																7.87						6.23
				24.218						1.10442
																4.78						5.75
				28.1534						0.702811
																6.79
																						4.55
				21.4502						2.21328
																7.56							6.15
												2 nd duplicate
				15.2918						1.21457
																10.44							6.67
																							8.05	6.95652
																12.93	11.2142							2.53399
				8.66062						0.803213							17.239
1st duplicate
gpRBCs						pRBCs alone
																							7.38
																14.52
																6.5							6.44
	%parasitemia:		12.8			%parasitemia:	9
			0.78125
gRBCs						pRBCs
TAT1.1						TAT1.1
																14.48							8.82
				27.052
										0.330033
%parasitemia		13.4					%parasitemia:	8.5															5.51
%parasites with peptide		20.1493					%parasites with peptide		-3.52941							6.8
TAT1.2						TAT1.2
				23.0769						2.22222
%parasitemia		12.1
%parasites with peptide		8.26446					%parasitemia		9
							%parasites with peptide		4.44444
TAT1.3						TAT1.3
				25.6586
%parasitemia		12.4
%parasites with peptide		12.9032					%parasitemia		9.1
							%parasites with peptide		0.010989
TAT1.4						TAT1.4
																													3.47
																		6.1
				20.9143
%parasitemia		12.1					%parasitemia		9.5
%parasiteswith peptide		11.5702					%parasiteswith peptide		2.10526
																	6.9		13.1884										4.02		13.4328
TAT1.5						TAT1.5
				13.8794						1.96721
																		5.34		25.0936										4.45
%parasitemia		11.4					%parasitemia		7.5
%parasiteswith peptide		5.26316					%parasiteswith peptide		2.66667
TAT1.6						TAT1.6
																														4.93
																	4.87	1.64271
				7.61246						0.760043
%parasitemia		12.9					%parasitemia		7.2
%parasiteswith peptide		3.87597					%parasiteswith peptide		1.38889
2nd duplicate
																	4.53	10.596
																														5.38
%parasitemia	10.1					%parasitemia	4.9
	1.9802						4.08163
gpRBCs						pRBCs																							6.31
TAT1.1						TAT1.1
																													4.08
%parasitemia		13.9				%parasitemia	4.7
%parasiteswith peptide		21.5827				%parasiteswith peptide		2.12766
TAT1.2						TAT1.2
																5.47													4.87
%parasitemia		10.8				%parasitemia	4.4
%parasiteswith peptide		13.8889				%parasiteswith peptide		2.27273
TAT1.3						TAT1.3
																	5.75												5.41
%parasitemia		12.2				%parasitemia	3.9
%parasiteswith peptide		11.4754				%parasiteswith peptide		5.40541
TAT1.4						TAT1.4
%parasitemia		11				%parasitemia	5.4
%parasiteswith peptide		11.8182				%parasiteswith peptide		3.63636
TAT1.5						TAT1.5
%parasitemia		10.5				%parasitemia	4.7
%parasiteswith peptide		7.61905				%parasiteswith peptide		6.25
TAT1.6						TAT1.6
%parasitemia		11.6				%parasitemia	4.6
%parasiteswith peptide		6.89655				%parasiteswith peptide		4.34783

## Sheet: Fig. 2
	ghost		no ghost		ghost		no ghost
RBCs KVV	27.2	34.1	0.15	1.7	30.65	3.45	0.925	0.775
pRBCs KVV	56	56.2	0.1	1.16	56.1	0.1	0.63	0.53
RBCs KD	27.5	27.1	0.8	3	27.3	0.2	1.9	1.1
pRBCs KD	58	35.9	0.12	0.83	46.95	11.05	0.475	0.355
RBCs LM-KV	31	21	0.96	0.6	26	5	0.78	0.18
pRBCs LM-KV	29.1	47.1	0.16	0.6	38.1	9	0.38	0.22
RBCs LM-KD	18.9	16.7	0.7	0.4	17.8	1.1	0.55	0.15
pRBCs LM-KD	16.2	18.1	0.19	0.23	17.15	0.95	0.21	0.02
N=2
Growth
	parasitemia	parasitemia	%Survival	%Survival	Average %survival	SEM
pRBCs	3.8	4.7
pRBCs KD	3.6	4.2	94.7368	89.3617	92.0493	2.68757
pRBCs KV	3.8	4.4	100	93.617	96.8085	3.19149
pRBCs Fluo-KD	4	6	105.263	127.66	116.461	11.1982
pRBCs Fluo-KV	3.6	4.4	94.7368	93.617	94.1769	0.55991
pgRBCs	8.2	12
pgRBCs KD	9.7	14.6	118.293	121.667	119.98	1.68699
pgRBCs KV	8.4	10.8	102.439	73.9726	88.2058	14.2332
pgRBCs Fluo-KD	8.4	14.1	102.439	130.556	116.497	14.0583
pgRBCs Fluo-KV	8.5	11.9	103.659	84.3972	94.0278	9.63069

## Sheet: Fig. 4
[Compound, uM]	3D7+R561H			3D7+M579I			Cam 3.II + R561H			Cam 3.II + R539T			Cam 3.II
2	101.84	99.0798	99.0798	97.8571	104.286	97.8571	100	100	100	100.912	100.912	98.1763	100.789	100.789	100.789
1	97.2393	97.2393	92.638	95.7143	97.8571	100	90.7975	-36.1963	-3.06748	97.2644	91.7933	88.1459	87.3684	95.2632	96.8421
0.5	88.9571	98.1595	99.0798	93.5714	102.143	102.143	98.1595	92.638	92.638	97.2644	89.9696	83.5866	85.7895	86.5789	86.5789
0.25	79.7546	71.4724	75.1534	82.8571	72.1429	72.1429	63.1902	55.8282	70.5521	90.8815	86.3222	81.7629	81.0526	82.6316	83.4211
0.125	64.1104	52.1472	57.6687	33.5714	44.2857	40	31.9018	37.4233	35.5828	72.6444	58.9666	58.9666	65.2632	62.1053	55
0.0625	23.6196	18.0982	24.5399	7.85714	22.8571	12.1429	20.8589	22.6994	26.3804	32.5228	25.228	29.7872	33.6842	28.9474	21.8421
0.03125	-0.306748	4.29448	10.7362	-2.85714	5.71429	-2.85714	7.97546	30.0613	28.2209	7.90274	14.2857	15.1976	10.7895	12.3684	9.21053
0.015625	-3.98773	0.613497	5.21472	-2.85714	10	7.85714	15.3374	26.3804	28.2209	1.51976	6.07903	8.81459	10.7895	5.26316	0.526316
0.0078125	-3.06748	-3.98773	9.81595	1.42857	1.42857	3.57143	17.1779	26.3804	24.5399	2.43161	-1.21581	2.43161	6.84211	2.89474	2.89474
0.00390625	1.53374	2.45399	0.613497	3.57143	-0.714286	-2.85714	6.13497	26.3804	9.81595	-0.303951	3.34347	-0.303951	2.89474	2.89474	6.05263
0.00195313	-2.14724	-0.306748	4.29448	1.42857	-0.714286	10	24.5399	13.4969	11.6564	-3.03951	0.607903	2.43161	10.7895	-1.05263	-1.05263
0.00097656	-5.82822	-1.22699	7.97546	12.1429	10	22.8571	-1.22699	6.13497	-4.90798	0.607903	0.607903	3.34347	-2.63158	-1.05263	3.68421
	[Compound, uM]	W2				[Compound, uM]	3D7
	4	100	100	100		1.25	99.2667	100.467	98.6667
	1.33333	93.6782	93.6782	100.575		0.5	100.566	99.7574	99.7574
	0.444444	79.8851	76.4368	87.931		0.25	93.2866	89.2424	91.6689
	0.148148	63.7931	64.9425	71.8391		0.125	63.3594	67.4036	65.7859
	0.0493827	24.7126	40.8046	36.2069		0.0625	30.1968	34.241	39.9029
	0.0164609	7.47126	13.2184	12.069		0.03125	15.6376	14.0199	16.4465
	0.00548697	5.17241	2.87356	6.32184		0.015625	4.31383	4.31383	5.93152
	0.00182899	2.87356	2.87356	10.9195		0.0078125	3.50499	-3.7746	2.69615
	0.00060966	-0.574713	1.72414	4.02299		0.00390625	4.31383	-4.58345	3.50499
	0.00020322	-2.87356	2.87356	-0.574713		0.00195312	1.8873	-1.34807	-0.539229

## Sheet: Fig. 5
Trophos	Time	Sample	Day of slide	Rings		Early trophos		Mature trophos		Schizonts		% parasitemia
				Unt	Treated	Unt	Treated	Unt	Treated	Unt	Treated	Unt	Treated
	08:00:00	0h	Tuesday (02nd March)	0	0	20	16	76	84	24	20	1.1	1.4										0
	14:00:00	6h		0	0	0	0	84	76	36	44	1,3	1.3
	22:00:00	14h		116	92	0	0	4	0	20	28	2	2
	08:00:00	24h	Wednesday (03rd March)	100	108	24	12	0	0	0	0	3	1.2
	14:00:00	30h		116	132	60	44	0	0	0	0	3	0.8
	17:00:00	33h		40	84	64	20	24	16	0	0	2,8	0.86
	08:00:00	48h	Thursday (4th March)	40	60	4	32	76	60	40	24	5	0.9
Rings	Time	Sample	Day of slide	Rings		Early trophos		Mature trophos		Schizonts		% parasitemia
				Unt	Treated	Unt	Treated	Unt	Treated	Unt	Treated	Unt	Treated
	08:00:00	0h	Wednesday (03rd March)	91	86	11	17	0	0	0	0	9.5	6.8
	13:00:00	5h		78	90	19	15	0	0	0	0	10	8.6
	17:00:00	9h		27	48	57	40	0	0	0	0	7	7
	08:00:00	24h	Thursday (4th March)	0	1	1	21	67	55	16	1	7,2	7.3
	13:00:00	30h		4	0	1	3	35	69	45	2	8	5
	17:00:00	34h		1	0	0	0	29	95	74	3	7,8	5
	23:00:00	40h		0	0	0	0	0	78	50	0	4	5
	08:00:00	48h	Friday (5th March)	37	1	0	0	0	43	2	0		6

## Sheet: Fig. 6
Label: Label1
Mode				Fluorescence Top Reading
Emission Wavelength Start				280	nm
Emission Wavelength End				850	nm
Emission Wavelength Step Size				2	nm
Emission Scan Number				286
Excitation Wavelength				500	nm
Bandwidth (Em)				280...850: 20 nm
Bandwidth (Ex) (Range 1)				230...280: 5 nm
Bandwidth (Ex) (Range 2)				281...850: 10 nm
Gain				100	Manual
Number of Flashes				25
Integration Time				20	µs
Lag Time				0	µs
Settle Time				0	ms
Z-Position (Manual)				17435	µm
Part of Plate				A3-A3
Start Time:	23/06/2021 17:27:37
	Temperature: 26.3 °C
Wavel.	280	282	284	286	288	290	292	294	296	298	300	302	304	306	308	310	312	314	316	318	320	322	324	326	328	330	332	334	336	338	340	342	344	346	348	350	352	354	356	358	360	362	364	366	368	370	372	374	376
A3	174	162	125	129	114	108	97	82	89	68	69	58	59	61	54	47	41	38	38	31	27	30	29	24	23	24	21	19	18	19	17	15	14	14	13	12	12	13	10	10	11	9	11	9	9	7	8	9	8
Application: Tecan i-control				Tecan i-control , 2.0.10.0
Device: infinite 200Pro				Serial number: 1812003370				Serial number of connected stacker:
Firmware: V_5.31_04/18_InfiniteRX (Mar 28 2018/16.41.26)				MAI, V_5.31_04/18_InfiniteRX (Mar 28 2018/16.41.26)
Date:	23/06/2021
Time:	17:43:34
System				IBP1167
User				HCP\CEK5SYN
Plate				Greiner 96 Flat Bottom Black Polystyrene Cat. No.: 655079/655086/655077/655076 [GRE96fb_chimney.pdfx]
Plate-ID (Stacker)
Label: Label1
Mode				Fluorescence Top Reading
Excitation Wavelength Start				230	nm
Excitation Wavelength End				850	nm
Excitation Wavelength Step Size				2	nm
Excitation Scan Number				311
Emission Wavelength				600	nm
Bandwidth (Em)				280...850: 20 nm
Bandwidth (Ex) (Range 1)				230...280: 5 nm
Bandwidth (Ex) (Range 2)				281...850: 10 nm
Gain				100	Manual
Number of Flashes				25
Integration Time				20	µs
Lag Time				0	µs
Settle Time				0	ms
Z-Position (Manual)				17435	µm
Part of Plate				A3-A3
Start Time:	23/06/2021 17:43:35
	Temperature: 26.9 °C
Wavel.	230	232	234	236	238	240	242	244	246	248	250	252	254	256	258	260	262	264	266	268	270	272	274	276	278	280	282	284	286	288	290	292	294	296	298	300	302	304	306	308	310	312	314	316	318	320	322	324	326
A3	402	483	543	567	588	610	575	630	637	645	762	843	891	1027	1036	1078	1221	1631	1632	1742	1903	1977	2208	2338	2439	2559	2053	2129	2187	2155	2208	2182	2032	2085	2021	2036	2148	2134	2010	2008	1939	1807	1831	1881	1896	1760	1721	1661	1635
[truncated: 262 more columns]

## Sheet: Fig. 8
no ThT
	AB alone	AB alone	AB alone	0,1 YAT+AB	0,1 YAT+AB	0,1 YAT+AB	0,01 YAT+AB	0,01 YAT+AB	0,01 YAT+AB	0,001 YAT+AB	0,001 YAT+AB	0,001 YAT+AB	PBS	PBS	PBS	0,1 YAT alone	0,1 YAT alone	0,01 YAT alone	0,01 YAT alone	0,01 YAT alone	0,001 YAT alone	0,001 YAT alone	0,001 YAT alone
Wavel.	A1	A2	A3	A4	A5	A6	A7	A8	A9	A10	A11	A12	B1	B2	B3	B4	B5	B7	B8	B9	B10	B11	B12
465	OVER	OVER	OVER	OVER	OVER	OVER	OVER	OVER	OVER	OVER	OVER	OVER	OVER	OVER	OVER	OVER	OVER	OVER	OVER	OVER	OVER	OVER	OVER
470	2246	2258	2448	2397	2355	2312	2639	2264	2824	2034	2046	1989	376	2446	428	2617	2630	2425	2601	2954	2354	2305	1668
475	25	25	31	18	20	21	21	21	23	20	19	21	6	10	5	11	10	10	10	10	10	10	10
480	26	26	33	18	19	20	21	20	23	20	19	22	6	8	5	10	10	8	9	9	7	8	8
485	28	28	36	20	20	21	20	21	24	23	21	24	7	8	6	9	9	8	9	9	8	8	8
490	28	30	35	20	23	22	22	23	25	22	20	24	8	8	6	8	9	8	9	9	8	7	8
495	28	30	39	23	22	23	22	22	26	24	21	25	9	9	7	9	9	8	9	8	8	7	8
500	31	31	39	23	22	24	24	23	27	25	23	28	9	8	9	9	9	8	9	9	8	8	7
505	33	34	43	25	24	25	26	24	30	26	24	28	11	10	10	11	11	9	9	10	8	10	9
510	34	34	44	26	25	28	27	25	29	26	26	29	13	11	13	11	13	11	11	11	9	10	11
515	35	38	43	25	26	29	28	26	31	28	25	30	14	12	13	11	13	11	12	12	10	13	11
520	35	36	44	26	27	29	28	26	30	26	25	29	14	11	13	12	12	11	11	11	10	11	11
525	34	33	46	24	26	26	26	26	29	26	23	28	12	9	10	9	10	10	9	9	9	9	9
530	33	32	41	23	25	26	24	22	27	24	23	25	10	9	9	9	9	7	7	8	6	8	8
535	30	28	38	23	24	24	24	21	24	23	20	26	8	6	6	8	8	6	6	6	5	5	5
540	28	30	36	24	24	25	22	20	23	22	20	21	7	4	5	6	7	5	5	5	4	4	4
545	26	26	34	24	26	25	21	20	21	20	18	21	6	4	5	6	6	4	4	4	4	4	4
550	25	27	34	25	26	27	21	18	23	20	19	21	7	5	5	6	7	4	4	4	4	3	3
555	23	25	31	31	29	33	18	18	21	18	17	19	6	3	4	6	8	4	4	4	4	4	3
560	24	24	30	35	34	37	18	18	20	17	15	19	6	4	4	6	8	4	3	4	4	4	4
565	21	22	29	41	41	45	19	18	21	18	16	20	6	3	4	7	8	3	4	4	3	4	4
570	19	19	26	48	50	58	18	17	20	16	16	18	5	3	4	8	9	4	4	4	3	3	3
575	20	20	25	60	63	65	19	18	21	14	14	15	5	3	4	8	8	3	3	4	3	3	3
580	17	16	23	67	73	74	17	16	21	15	13	15	4	4	4	8	9	4	4	4	3	3	4
585	16	17	20	77	86	90	17	15	20	12	13	15	5	4	3	8	9	4	3	4	3	3	3
590	15	15	20	86	90	101	19	18	19	13	12	14	5	3	3	9	9	4	4	4	3	4	3
595	14	14	18	99	103	115	16	18	20	13	11	12	4	3	3	8	9	4	4	4	3	3	3
600	11	14	17	103	105	114	16	16	18	11	9	13	5	3	3	9	10	3	3	4	3	3	3
ThT
	AB alone	AB alone	AB alone	0,1 YAT+AB	0,1 YAT+AB	0,1 YAT+AB	0,01 YAT+AB	0,01 YAT+AB	0,01 YAT+AB	0,001 YAT+AB	0,001 YAT+AB	0,001 YAT+AB	ThT	ThT	ThT	0,1 YAT alone	0,1 YAT alone	0,01 YAT alone	0,01 YAT alone	0,01 YAT alone	0,001 YAT alone	0,001 YAT alone	0,001 YAT alone
Wavel.	A1	A2	A3	A4	A5	A6	A7	A8	A9	A10	A11	A12	B1	B2	B3	B4	B5	B7	B8	B9	B10	B11	B12
465	OVER	OVER	OVER	OVER	OVER	OVER	OVER	OVER	OVER	OVER	OVER	OVER	OVER	OVER	OVER	OVER	OVER	OVER	OVER	OVER	OVER	OVER	OVER
470	2874	4384	3932	1890	2711	2645	2913	3173	2884	3153	3757	3723	9110	13223	8355	7136	6576	6138	7084	5146	6049	3573	3624
475	2301	2854	3269	814	983	1159	1490	1640	1857	2462	2523	2646	116	111	112	47	59	80	48	59	42	43	58
480	2563	3242	3668	897	1109	1307	1683	1827	2078	2749	2868	3006	116	103	107	45	59	77	47	61	39	41	60
485	2718	3406	3890	952	1171	1371	1773	1914	2202	2922	3012	3153	126	105	116	50	59	84	50	61	43	42	61
490	2740	3454	3923	959	1183	1393	1794	1932	2232	2936	3043	3181	129	118	123	49	62	85	49	67	46	43	64
495	2641	3336	3784	926	1139	1345	1713	1862	2127	2798	2925	3022	128	111	105	48	60	78	50	62	43	43	62
500	2489	3090	3576	870	1081	1265	1616	1753	2000	2642	2707	2827	127	113	122	45	60	77	48	63	44	45	63
505	2259	2855	3252	809	993	1178	1487	1615	1858	2420	2483	2612	129	108	113	47	57	76	47	62	41	43	61
510	2071	2631	3007	744	926	1078	1366	1482	1704	2201	2278	2404	134	106	110	47	55	72	45	60	41	40	62
515	1861	2357	2694	677	829	994	1238	1333	1549	1963	2011	2105	117	111	113	46	55	64	47	57	38	43	57
520	1657	2128	2408	617	758	892	1097	1211	1396	1757	1806	1878	116	103	106	41	53	61	40	54	40	40	53
525	1463	1846	2099	541	664	782	959	1047	1197	1528	1567	1617	105	102	93	38	44	51	40	50	35	37	47
530	1287	1626	1886	494	601	711	860	923	1076	1349	1385	1452	97	86	85	35	43	49	33	43	30	30	46
535	1152	1445	1647	439	537	636	744	821	947	1169	1203	1245	89	78	80	33	36	46	30	38	27	28	37
540	979	1243	1408	400	487	579	651	717	813	1002	1048	1088	78	69	71	28	34	39	28	37	23	26	35
545	844	1080	1199	373	454	534	566	618	709	869	896	930	77	64	59	28	30	33	24	30	24	25	30
550	745	957	1081	363	449	534	522	557	640	778	801	835	71	54	59	23	28	32	23	30	21	22	28
555	639	826	948	379	463	550	455	499	579	662	690	710	63	55	58	23	28	30	23	29	18	20	27
560	563	742	852	390	498	585	420	461	530	588	622	644	58	53	50	23	28	26	20	28	20	20	24
565	506	650	735	456	564	686	384	426	486	528	543	563	60	48	48	23	25	24	17	25	16	19	21
570	442	579	665	533	652	800	359	407	460	461	480	497	51	46	42	22	26	23	18	21	15	16	20
575	401	505	584	614	771	929	357	384	447	428	439	452	52	45	39	20	25	20	17	22	15	15	19
580	350	450	508	705	876	1054	339	373	417	370	385	402	44	35	42	20	23	19	17	20	12	15	18
585	301	391	435	821	1034	1228	323	349	416	326	343	357	44	36	35	20	22	18	14	16	15	13	17
590	266	342	381	909	1126	1380	311	337	393	290	304	327	37	31	35	20	21	16	12	18	12	13	15
595	223	295	337	974	1227	1497	300	321	383	255	280	283	38	33	36	18	21	15	12	14	10	12	12
600	207	252	284	1012	1290	1550	287	310	369	240	249	250	34	27	25	17	20	14	12	13	9	11	12
Wavelenght	ThT			AB-40 alone			AB-40 + PROTEOSTAT 0.1 uM			AB-40 + PROTEOSTAT 1 uM			AB-40 + PROTEOSTAT 10 uM
475	127	81	112	3029	2969	2978	240	259	307	99	139	94	21	16	-17
480	137	91	126	3432	3427	3353	279	290	341	109	159	119	32	24	-32
485	150	97	132	3689	3608	3596	300	306	365	109	157	112	19	21	-42
490	156	101	140	3705	3621	3607	296	310	380	97	162	117	24	31	-42
495	158	110	139	3543	3449	3423	294	294	370	98	148	107	22	18	-44
500	151	100	142	3290	3263	3210	266	288	343	89	133	107	13	18	-47
505	145	105	130	3038	2996	2938	258	246	325	76	126	92	20	4	-65
510	150	97	129	2753	2714	2693	224	240	296	66	125	82	12	11	-85
515	135	87	120	2495	2435	2423	208	205	268	61	95	67	4	-6	-77
520	143	85	126	2265	2188	2205	180	189	236	45	102	58	-5	0	-89
525	121	80	113	1942	1898	1882	155	155	214	40	74	46	-17	-23	-86
530	110	74	103	1740	1702	1656	146	142	197	42	88	52	-53	-39	-106
535	106	70	99	1508	1492	1464	135	130	170	58	84	56	-72	-53	-91
540	99	71	90	1315	1278	1256	134	119	162	63	100	75	-114	-83	-105
545	88	61	82	1109	1081	1113	147	120	170	106	149	122	-142	-116	-125
550	81	57	83	1017	983	1002	148	151	177	172	210	175	-166	-137	-131
555*	73*	50*	73*	888*	873*	865*	202*	173*	215*	294*	335*	282*	-225*	-174*	-144*
560*	65*	48*	69*	807*	804*	798*	257*	242*	262*	437*	470*	431*	-265*	-213*	-186*
565*	66*	46*	68*	757*	737*	725*	340*	327*	348*	669*	691*	646*	-320*	-256*	-172*
570*	54*	37*	56*	717*	690*	680*	471*	431*	457*	960*	983*	944*	-321*	-290*	-148*
575*	55*	37*	56*	671*	663*	654*	579*	549*	568*	1252*	1291*	1225*	-346*	-301*	-133*
580*	55*	37*	48*	661*	656*	654*	721*	672*	708*	1583*	1657*	1548*	-389*	-296*	-101*
585*	48*	30*	46*	649*	628*	626*	902*	866*	893*	2007*	2053*	1983*	-382*	-294*	-58*
590*	47*	29*	37*	648*	621*	617*	1063*	1029*	1022*	2330*	2433*	2328*	-427*	-296*	-19*
595*	40*	27*	40*	621*	597*	592*	1187*	1128*	1161*	2644*	2738*	2625*	-375*	-312*	35*
600*	39*	30*	39*	596*	577*	591*	1304*	1234*	1263*	2880*	2970*	2830*	-345*	-283*	73*

## Sheet: Fig. 9
tht
	Wavel.	470	475	480	485	490	495	500	505	510	515	520	525	530	535	540	545	550	555	560	565	570	575	580	585	590	595	600
RBCs 4h	D1	OVER	OVER	5196	1225	1113	1084	1060	1006	971	906	860	789	726	657	576	536	460	424	387	353	309	288	255	238	217	201	193
RBCs 4h	D2	OVER	OVER	6549	1113	1005	1004	975	929	895	854	800	766	681	636	565	522	464	425	389	348	324	306	262	255	230	208	193
RBCs 4h	D3	OVER	OVER	5590	1153	1006	989	956	917	889	841	806	758	691	624	574	523	472	426	392	361	338	295	257	260	240	222	200
Unt 4h	D4	OVER	OVER	12502	8467	8521	8417	8121	7671	7351	6808	6351	5810	5253	4739	4302	3913	3518	3203	2897	2572	2407	2217	1982	1815	1648	1519	1393
Unt 4h	D5	OVER	OVER	12541	8628	8613	8639	8328	7885	7521	6914	6515	5995	5366	4871	4373	3997	3620	3233	2945	2659	2529	2229	1996	1855	1694	1541	1422
Unt 4h	D6	OVER	OVER	11159	8037	8009	7954	7665	7342	6953	6406	5990	5558	5001	4526	4057	3721	3341	3004	2719	2473	2296	2035	1855	1708	1593	1432	1303
YAT 10 4h	D7	OVER	OVER	13374	5782	5694	5663	5542	5302	5038	4698	4430	4081	3707	3320	3003	2746	2487	2235	1958	1796	1639	1460	1305	1201	1096	983	886
YAT 10 4h	D8	OVER	OVER	10735	6644	6602	6560	6412	6122	5806	5377	5080	4668	4199	3796	3429	3105	2790	2528	2269	2012	1854	1682	1469	1362	1227	1115	996
YAT 10 4h	D9	OVER	OVER	9738	5818	5783	5750	5578	5321	5069	4723	4403	4068	3650	3319	3010	2720	2473	2178	1969	1743	1617	1442	1269	1163	1066	955	873
YAT 50 4h	D10	OVER	OVER	7882	3892	3818	3795	3677	3504	3352	3108	2980	2793	2556	2368	2213	2128	1988	1926	1872	1837	1827	1739	1719	1685	1621	1560	1475
YAT 50 4h	D11	OVER	OVER	7762	3870	3799	3772	3643	3473	3337	3114	2937	2770	2527	2411	2202	2074	2006	1902	1854	1860	1801	1758	1710	1648	1612	1516	1440
YAT 50 4h	D12	OVER	OVER	8358	4629	4629	4619	4432	4242	4046	3787	3605	3283	3088	2879	2644	2504	2355	2281	2160	2105	2094	2009	1916	1860	1758	1696	1626
RBCs 90'	E7	OVER	OVER	5283	1260	1115	1094	1050	998	949	895	845	786	709	650	588	542	469	438	377	347	329	287	255	245	217	210	187
RBCs 90'	E8	OVER	OVER	5398	1186	1057	1049	996	964	917	855	821	760	683	613	542	511	456	412	370	336	310	280	240	238	207	200	179
RBCs 90'	E9	OVER	OVER	4825	1415	1297	1254	1200	1143	1084	1009	947	871	780	714	630	579	516	482	414	373	357	306	270	257	234	213	191
Unt 90'	E10	OVER	OVER	11322	7629	7660	7640	7362	6981	6597	6084	5675	5223	4675	4239	3715	3344	2993	2635	2386	2072	1934	1701	1523	1381	1227	1130	1003
Unt 90'	E11	OVER	OVER	10135	6330	6302	6274	5992	5690	5424	4972	4641	4236	3801	3413	3058	2714	2433	2197	1947	1688	1607	1405	1256	1134	1031	920	828
Unt 90'	E12	OVER	OVER	9234	5526	5535	5458	5297	4963	4692	4373	4057	3764	3330	3035	2673	2420	2139	1939	1707	1537	1394	1224	1116	1009	900	821	710
YAT 10 90'	F1	OVER	OVER	9409.23	6193.85	6209.08	6214.15	6022.08	5673.46	5437.38	5065.92	4706.31	4427.92	3979.46	3681.62	3404.08	3133.31	2927.69	2296.6	2176.73	1967	1780	1580	1406	1266	1139	1030	939
YAT 10 90'	F2	OVER	OVER	9762.08	6619.46	6615.23	6549.23	6330.92	6055.08	5743.69	5324.85	5011.77	4650.46	4196.92	3891.46	3553	3308.46	3081.69	2421.41	2293.78	1885	1708	1516	1349	1238	1097	1007	906
YAT 10 90'	F3	OVER	OVER	9561.54	6435.85	6451.92	6344.46	6169.31	5849.46	5577	5154.77	4891.62	4543.85	4053.08	3800.08	3499.69	3209.46	2969.15	2341.03	2226.79	1743	1653	1461	1294	1182	1080	971	875
YAT 50 90'	F4	OVER	OVER	8232	4622	4547	4541	4363	4221	4033	3775	3491	3263	2947	2716	2436	2264	2074	1879	1722	1573	1492	1356	1252	1173	1093	1014	935
YAT 50 90'	F5	OVER	OVER	8460	4667	4616	4589	4445	4239	4082	3801	3537	3274	2964	2708	2468	2255	2067	1871	1704	1589	1509	1380	1247	1173	1078	982	935
YAT 50 90'	F6	OVER	OVER	8811	4986	4953	4914	4759	4519	4311	4037	3768	3464	3162	2903	2583	2370	2168	2001	1829	1699	1584	1466	1323	1227	1134	1070	977
ThT	G1	OVER	OVER	5624	1307	1218	1182	1147	1095	1039	989	931	878	786	737	650	589	542	475	445	395	368	341	292	270	244	228	214
ThT	G2	OVER	OVER	5457	1275	1146	1113	1090	1041	998	937	889	836	764	710	644	570	515	455	413	374	334	321	274	263	229	215	204
ThT	G3	OVER	OVER	8423	1283	1130	1125	1084	1040	973	920	885	832	758	705	618	573	498	458	416	375	356	318	290	268	237	229	200
PBS	G4	OVER	OVER	7331	238	83	58	46	47	45	52	59	64	67	64	51	45	34	28	25	23	25	23	23	20	19	18	16
PBS	G5	OVER	OVER	7446	280	137	118	107	107	112	109	121	120	131	128	117	98	91	84	81	74	63	62	59	59	56	47	53
PBS	G6	OVER	OVER	4256	237	89	53	46	43	43	51	58	67	63	68	52	44	37	31	26	22	21	25	19	17	19	16	16
no tht
	Wavel.	470	475	480	485	490	495	500	505	510	515	520	525	530	535	540	545	550	555	560	565	570	575	580	585	590	595	600
RBCs 4h	D1	OVER	OVER	6356	289	95	84	80	75	78	93	97	103	110	99	93	86	77	74	71	64	59	50	53	47	50	42	42
RBCs 4h	D2	OVER	OVER	7171	264	107	86	80	80	83	86	101	105	112	104	96	88	79	75	68	62	63	56	51	50	43	44	40
RBCs 4h	D3	OVER	OVER	7344	264	103	88	81	74	84	91	102	100	106	102	94	85	75	73	63	62	62	54	48	50	44	46	41
Unt 4h	D4	OVER	OVER	5510	470	343	360	402	471	532	581	617	651	659	658	625	612	585	557	525	519	478	441	412	379	358	328	302
Unt 4h	D5	OVER	OVER	7472	451	337	376	431	475	531	584	640	666	667	662	630	622	602	576	547	513	479	469	422	393	361	342	310
Unt 4h	D6	OVER	OVER	5355	1393	1303	1315	1316	1324	1331	1297	1263	1211	1152	1095	1017	959	892	831	770	711	684	603	546	500	464	432	406
YAT 10 4h	D7	OVER	OVER	5321	399	323	337	373	435	466	512	537	565	585	570	567	561	564	539	536	534	529	500	467	451	439	417	397
YAT 10 4h	D8	OVER	OVER	3725	417	340	364	401	428	484	533	552	581	577	582	586	566	571	560	539	526	516	519	473	458	440	403	402
YAT 10 4h	D9	OVER	OVER	2924	371	315	329	367	406	443	496	513	539	553	558	556	557	538	526	522	501	508	482	463	449	421	407	383
YAT 50 4h	D10	OVER	OVER	6992	364	262	261	286	340	382	429	470	518	562	593	629	649	700	742	782	815	846	858	883	904	879	869	849
YAT 50 4h	D11	OVER	OVER	6978	352	245	249	276	325	355	412	460	501	536	563	621	656	681	749	772	830	863	880	920	910	907	885	875
YAT 50 4h	D12	OVER	OVER	9480	384	243	245	276	317	357	409	459	500	543	587	613	639	685	737	772	813	842	887	877	913	882	902	849
RBCs 90'	E7	OVER	OVER	6654	248	107	83	81	79	82	88	95	101	102	97	91	92	77	68	62	56	63	51	55	48	45	42	43
RBCs 90'	E8	OVER	OVER	4857	257	104	80	72	73	76	85	90	88	93	91	83	78	70	69	65	60	51	53	50	45	41	40	37
RBCs 90'	E9	OVER	OVER	3093	186	81	65	61	56	59	62	60	74	67	66	59	53	53	52	44	39	39	37	35	32	29	28	29
Unt 90'	E10	OVER	OVER	6899	335	207	204	217	239	256	284	306	315	323	325	307	294	280	266	235	229	220	206	185	171	160	158	148
Unt 90'	E11	OVER	OVER	5289	360	211	210	225	237	262	289	303	322	315	320	300	296	283	260	247	243	221	207	196	173	169	157	145
Unt 90'	E12	OVER	OVER	7053	343	209	209	222	249	266	286	311	332	328	329	305	291	277	271	251	234	228	203	192	182	176	150	141
YAT 10 90'	F1	OVER	OVER	5576	384	252	265	298	343	395	449	476	493	524	534	518	534	529	513	511	500	505	483	488	463	431	415	395
YAT 10 90'	F2	OVER	OVER	7120	372	258	266	301	351	386	438	473	499	510	524	525	517	497	505	512	481	484	475	464	451	424	408	387
YAT 10 90'	F3	OVER	OVER	9802	388	257	269	302	342	385	433	472	505	519	529	531	520	530	513	513	493	499	478	454	445	421	400	381
YAT 50 90'	F4	OVER	OVER	9593	450	322	342	380	432	483	536	572	592	595	592	570	561	533	536	486	463	455	417	380	373	347	312	293
YAT 50 90'	F5	OVER	OVER	4881	450	336	346	396	447	481	528	548	577	579	579	563	549	530	500	493	455	456	399	385	350	335	317	293
YAT 50 90'	F6	OVER	OVER	4155	402	312	330	372	418	453	493	538	559	560	533	528	508	493	471	464	433	413	381	361	339	319	295	279
ThT	G1	OVER	OVER	9973	252	89	55	45	38	40	40	46	48	54	51	42	35	30	29	28	24	23	21	22	22	20	19	18
ThT	G2	OVER	OVER	9756	268	81	58	47	41	42	42	49	52	53	54	44	38	31	28	24	24	23	24	20	23	24	21	21
ThT	G3	OVER	OVER	5572	262	89	62	46	39	39	47	48	52	50	51	45	35	29	29	27	26	24	24	22	22	24	20	23
PBS	G4	OVER	OVER	5364	252	89	60	47	39	44	52	56	63	68	63	52	47	34	29	27	24	22	21	23	19	21	18	18
PBS	G5	OVER	OVER	5485	278	122	95	82	80	83	92	93	101	101	98	82	81	69	61	54	51	51	46	42	48	40	40	36
PBS	G6	OVER	OVER	9480	257	80	57	51	43	44	50	61	61	66	63	53	45	38	30	31	26	27	24	24	25	22	22	20
		%parasitemia	%parasitemia	%parasitemia			%parasitemia	%parasitemia	%parasitemia
	Untreated	13.9	13.9	13.8		Chloroquine (dead control)	1.3	2	1.4
Art1:YAT0						Art1:YAT2
Concentration Art (μM)	Concentration YAT (μM)	%parasitemia	%parasitemia	%parasitemia		Concentration Art (μM)	Concentration YAT (μM)	%parasitemia	%parasitemia	%parasitemia
0.8	0	1.8	1.8	1.9		0.8	1.6	1.5	1.5	1.4
0.266667	0	2.6	2.9	2.5		0.266667	0.533333	2.2	1.1	1.1
0.0888889	0	1.7	1.7	2		0.0888889	0.177778	1.8	1.7	1.7
0.0296296	0	1.6	1.7	1.8		0.0296296	0.0592593	1.6	1.8	1.5
0.00987654	0	5.5	5.7	5.3		0.00987654	0.0197531	8.2	7.9	8.8
0.00329218	0	13.3	13.6	13.2		0.00329218	0.00658436	12.9	12.7	13.2
0.00109739	0	13.8	13.9	13.7		0.00109739	0.00219479	13.5	13.7	13.7
0.000365798	0	13.9	14	13.7		0.000365798	0.000731596	14	14.2	14
Art0:YAT1						Art1:YAT5
Concentration Art (μM)	Concentration YAT (μM)	%parasitemia	%parasitemia	%parasitemia		Concentration Art (μM)	Concentration YAT(μM)	%parasitemia	%parasitemia	%parasitemia
0	0.8	1	0.9	1		0.8	4	1.1	1.1	1.4
0	0.266667	1.8	2	1.5		0.266667	1.33333	1.1	1.2	1
0	0.0888889	12.8	13.2	13.1		0.0888889	0.444444	1.5	1.6	1.6
0	0.0296296	14	14.1	13.6		0.0296296	0.148148	2.6	3.6	2.7
0	0.00987654	13.7	14.1	13.9		0.00987654	0.0493827	11.3	11.1	11.5
0	0.00329218	14.2	14.1	14.2		0.00329218	0.0164609	13.4	12.4	12.8
0	0.00109739	14.1	13.8	14.1		0.00109739	0.00548697	14	13.5	13.3
0	0.000365798	14.5	13.9	14.4		0.000365798	0.00182899	14	14.1	14
Art1:YAT1						Art2:YAT1
Concentration Art (μM)	Concentration YAT (μM)	%parasitemia	%parasitemia	%parasitemia		Concentration Art (μM)	Concentration YAT (μM)	%parasitemia	%parasitemia	%parasitemia
0.8	0.8	1.2	1	0.7		1.6	0.8	1.7	1.1	1.1
0.266667	0.266667	1.8	2.4	2.2		0.533333	0.266667	1.9	1.6	1.6
0.0888889	0.0888889	1.8	1.9	1.6		0.177778	0.0888889	1.7	1.7	1.6
0.0296296	0.0296296	1.6	1.6	1.6		0.0592593	0.0296296	1.7	1.6	1.7
0.00987654	0.00987654	9.6	9.4	9.9		0.0197531	0.00987654	3.8	4.7	4.6
0.00329218	0.00329218	12.6	13	13		0.00658436	0.00329218	13.9	13.4	11.4
0.00109739	0.00109739	13.2	13.4	13.6		0.00219479	0.00109739	12.7	12.9	13.1
0.000365798	0.000365798	13.9	14.6	14.4		0.000731596	0.000365798	13.6	13.9	14.5
Art5:YAT1
Concentration Art (μM)	Concentration YAT (μM)	%parasitemia	%parasitemia	%parasitemia
4	0.8	1	1.1	0.8
1.33333	0.266667	2	1.9	1.6
0.444444	0.0888889	1.6	1.7	1.8
0.148148	0.0296296	1.8	2.1	1.7
0.0493827	0.00987654	1.5	1.8	2.2
0.0164609	0.00329218	6.8	7	7
0.00548697	0.00109739	10.4	10.3	11.6
0.00182899	0.000365798	13.3	13.2	13.1

## Sheet: Fig. 10
YAT late								YAT early
	Gametocytes	Total cells	% gametocitemia	Gametocytes	Total cells	% gametocitemia			Gametocytes	Total cells	% gametocitemia	Gametocytes	Total cells	% gametocitemia
Untreated	49	5169	0.947959	48	5025	0.955224		Untreated	60	5015	1.2	86	5084	1.7
3.33	6	5059	0.118601	6	5028	0.119332		6.25	0	5000	0	0	5000	0
1.11	8	5014	0.159553	10	5042	0.198334		1.56	0	5000	0	0	5000	0
0.37	19	5157	0.368431	20	5110	0.391389		0.39	3	5000	0.06	0	5000	0
0.123333	25	5059	0.494169	23	5093	0.4516		0.097	38	5091	0.75	28	5033	0.56
0.0411111	37	5052	0.732383	38	5132	0.740452		0.024	72	5081	1.4	84	5113	1.6
0.0137037	48	5051	0.950307	46	5094	0.903023
DONE3 late								DONE early
	Gametocytes	Total cells	% gametocitemia	Gametocytes	Total cells	% gametocitemia			Gametocytes	Total cells	% gametocitemia	Gametocytes	Total cells	% gametocitemia
Untreated	96	5030	1.90855	103	5074	2.02996		Untreated	60	5015	1.2	86	5084	1.7
3.33	9	5046	0.178359	11	5060	0.217391		6.25	0	5000	0	0	5000	0
1.11	12	5107	0.234972	11	5096	0.215856		1.56	0	5000	0	0	5000	0
0.37	26	5093	0.510505	23	5013	0.458807		0.39	9	5003	0.18	10	5064	0.2
0.123333	32	5102	0.627205	30	5137	0.583998		0.097	79	5014	1.58	82	5062	1.62
0.0411111	51	5117	0.996678	52	5150	1.00971		0.024	74	5044	1.46	88	5056	1.75
0.0137037	71	5062	1.40261	73	5073	1.43899

[truncated: 11 more sheets: Table2, Fig. S1, Fig. S6, Fig. S7, Fig. S9, Fig. S10, Fig. S11, Fig. S12, Table S4, Table S8, Table S9]
