# Supplementary material for: The protein aggregation inhibitor YAT2150 has potent antimalarial activity in Plasmodium falciparum in vitro cultures
Source: BMC Biol. 2022 Oct 22;20:197. doi: 10.1186/s12915-022-01374-4 (PMC9587658; doi:10.1186/s12915-022-01374-4)
Supplement: Supplementary file 3 — Additional file 3. Original, uncropped blots from Fig. 9. [file 12915_2022_1374_MOESM3_ESM.zip]

Archive with 8 entries (8 files):
- 25112020_figure9B.tif
- 20200930_figure9D.tif
- 20200930_figure9D_spec.tif
- 20201118_figure9E_amyloid.tif
- 20201118_figure9E_spectrin.tif
- 20201127_figure9A.tif
- 20201127_figure9B.tif
- 25112020_figure9A.tif
